# Supplementary material for: Microwave-Assisted Grafting of Coal onto Nitrogen-Doped Carbon Dots with a High Quantum Yield and Enhanced Photoluminescence Properties
Source: Molecules. 2024 Mar 18;29(6):1349. doi: 10.3390/molecules29061349 (PMC10974261; doi:10.3390/molecules29061349)
Supplement: Supplementary file 1 [file molecules-29-01349-s001.zip]

Archive with 1 entries (1 files):
- molecules-2919792-supplementary.pdf
